# Supplementary material for: Emergence of New ST301 Shiga Toxin-Producing Escherichia coli Clones Harboring Extra-Intestinal Virulence Traits in Europe
Source: Toxins (Basel). 2021 Sep 26;13(10):686. doi: 10.3390/toxins13100686 (PMC8537712; doi:10.3390/toxins13100686)
Supplement: Supplementary file 1 [file toxins-13-00686-s001.zip]

Archive with 1 entries (1 files):
- toxins-1374232-supplementary.pdf
